# Supplementary material for: The effects and interaction of soybean maturity gene alleles controlling flowering time, maturity, and adaptation in tropical environments
Source: BMC Plant Biol. 2020 Feb 7;20:65. doi: 10.1186/s12870-020-2276-y (PMC7006184; doi:10.1186/s12870-020-2276-y)
Supplement: Supplementary file 2 — Additional file 2 Data for RILS in all populations. Data for RILs including population name, experimental name, 2 yr mean DTF and DTM, genotype for E1, E2, E3, Dt1, J. [file 12870_2020_2276_MOESM2_ESM.xlsx]

## Sheet: Genotype Data
Additional File 2: Data for RILs in all populations
	Population	Line number	DTF 2 year means	DTM 2 year means	E1	E2	E3	Dt1 R166W or P113L	J
1	Ja-15	5001	45.25	108.375	E1	E2	E3	dt1 (R166W)	j-1
2	Ja-15	5002	46.7857	110.667	E1	E2	E3	dt1 (R166W)	j-1
3	Ja-15	5003	48	109	E1	E2	E3	dt1 (R166W)	j-1
4	Ja-15	5004	50.625	114.25	E1	E2	E3	dt1 (R166W)	j-1
5	Ja-15	5005	44.375	109.375	E1	E2	E3	dt1 (R166W)	j-1
6	Ja-15	5006	43	109.688	E1	E2	E3	dt1 (R166W)	j-1
7	Ja-15	5007	40	108.5	E1	E2	E3	dt1 (R166W)	j-1
8	Ja-15	5008	45	108.688	E1	E2	E3	dt1 (R166W)	j-1
9	Ja-15	5009	47.375	112.5	E1	E2	E3	dt1 (R166W)	j-1
10	Ja-15	5011	43.875	108.75	E1	E2	E3	dt1 (R166W)	j-1
11	Ja-15	5012	45.625	111.75	E1	E2	E3	dt1 (R166W)	j-1
12	Ja-15	5013	43.9375	108.062	E1	E2	E3	dt1 (R166W)	j-1
13	Ja-15	5014	46.7333	113	E1	E2	E3	dt1 (R166W)	j-1
14	Ja-15	5015	48.5	113.812	E1	E2	E3	dt1 (R166W)	j-1
15	Ja-15	5016	45.4375	107.938	E1	E2	E3	dt1 (R166W)	j-1
16	Ja-15	5017	47.4286	110.429	E1	E2	E3	dt1 (R166W)	.
17	Ja-15	5018	45.25	112.875	E1	E2	E3	dt1 (R166W)	j-1
18	Ja-15	5019	44.75	113	E1	E2	E3	dt1 (R166W)	j-1
19	Ja-15	5020	44.375	107.571	E1	E2	E3	dt1 (R166W)	j-1
20	Ja-15	5021	44.875	106.812	E1	E2	E3	dt1 (R166W)	j-1
1	Ja-Pa	5102	47.9231	117.154	E1	E2	E3	dt1 (R166W)	j-x
2	Ja-Pa	5103	46.2667	116.133	E1	E2	E3	dt1 (R166W)	j-x
3	Ja-Pa	5104	46.8	118.727	E1	E2	E3	dt1 (R166W)	j-x
4	Ja-Pa	5105	48.5833	119.636	E1	E2	E3	dt1 (R166W)	j-x
5	Ja-Pa	5106	49.7692	119.727	E1	E2	E3	dt1 (R166W)	j-x
6	Ja-Pa	5107	44.8	112	E1	E2	E3	dt1 (R166W)	j-x
7	Ja-Pa	5108	49	114.357	E1	E2	E3	dt1 (R166W)	.
8	Ja-Pa	5109	49.1333	114.923	E1	E2	E3	dt1 (R166W)	j-x
9	Ja-Pa	5110	47.2	115.167	E1	E2	E3	dt1 (R166W)	j-x
10	Ja-Pa	5111	48	115.133	E1	E2	E3	dt1 (R166W)	.
11	Ja-Pa	5112	48.7333	115.467	E1	E2	E3	dt1 (R166W)	j-x
12	Ja-Pa	5113	48.5714	122	E1	E2	E3	dt1 (R166W)	j-x
13	Ja-Pa	5114	46.1875	113.538	E1	E2	E3	dt1 (R166W)	.
14	Ja-Pa	5115	47.625	112.062	E1	E2	E3	dt1 (R166W)	j-x
15	Ja-Pa	5116	40.6471	117.692	E1	E2	E3	dt1 (R166W)	.
16	Ja-Pa	5117	44.5625	110.25	E1	E2	E3	dt1 (R166W)	j-x
17	Ja-Pa	5118	47	115	E1	E2	E3	dt1 (R166W)	j-x
18	Ja-Pa	5119	48.7692	117.583	E1	E2	E3	dt1 (R166W)
1	X97-15	5201	39.8333	100	e1-as	E2	E3	dt1 (R166W)	j-1
2	X97-15	5202	39.1429	107	e1-as	E2	E3	dt1 (R166W)	j-1
3	X97-15	5203	43.5	104	E1	E2	E3	Dt1	j-1
4	X97-15	5204	31.3	93.2857	het	E2	E3	Dt1	J
5	X97-15	5205	37.5	106.25	e1-as	E2	E3	Dt1	j-1
6	X97-15	5206	37.1111	105	e1-as	E2	E3	dt1 (R166W)	j-1
7	X97-15	5207	36.8	107.25	e1-as	E2	E3	.	j-1
8	X97-15	5208	42.2	110.143	e1-as	E2	E3	Dt1	j-1
9	X97-15	5209	38.5	111.5	E1	E2	E3	Dt1	j-1
10	X97-15	5210	32.3	91.75	E1	E2	E3	dt1 (R166W)	J
11	X97-15	5211	39.7143	107.857	.	E2	E3	het	j-1
12	X97-15	5212	40.25	106.875	e1-as	E2	E3	het	j-1
13	X97-15	5213	36.6667	106.857	e1-as	E2	E3	dt1 (R166W)	j-1
14	X97-15	5214	36.7143	105.857	e1-as	E2	E3	dt1 (R166W)	j-1
15	X97-15	5215	43.5	108.429	E1	E2	E3	dt1 (R166W)	j-1
16	X97-15	5216	44.125	108.375	E1	E2	E3	het	j-1
17	X97-15	5218	31.5556	93.2857	e1-as	E2	E3	dt1 (R166W)	J
18	X97-15	5219	34.9	98.2	het	E2	E3	.	J
19	X97-15	5220	47.7143	110.571	E1	E2	E3	dt1 (R166W)	j-1
20	X97-15	5221	42.7143	110.429	E1	E2	E3	dt1 (R166W)	j-1
21	X97-15	5222	45.875	111.667	E1	E2	E3	Dt1	j-1
22	X97-15	5223	32	105.5	E1	E2	E3	Dt1	J
23	X97-15	5224			E1	E2	E3	.	J
24	X97-15	5225	37.2857	107.167	e1-as	E2	E3	Dt1	j-1
25	X97-15	5226	38.875	114.625	E1	E2	E3	Dt1	j-1
26	X97-15	5227	38.25	114.333	E1	E2	E3	.	j-1
27	X97-15	5228			.	E2	E3	.	.
28	X97-15	5229	39.625	112.714	e1-as	E2	E3	dt1 (R166W)	j-1
29	X97-15	5230	38.1111	108.375	e1-as	E2	E3	dt1 (R166W)	het
30	X97-15	5231	41	111.6	e1-as	E2	E3	Dt1	.
31	X97-15	5232	48.7692	112.833	.	E2	E3	dt1 (R166W)	j-1
32	X97-15	5233	37.8	99.2857	E1	E2	E3	Dt1	J
33	X97-15	5234	42.6	114.214	E1	E2	E3	Dt1	j-1
34	X97-15	5235	41.3333	107.857	E1	E2	E3	Dt1	j-1
35	X97-15	5236	50	113.667	E1	E2	E3	Dt1	j-1
36	X97-15	5237			E1	E2	E3	Dt1	j-1
37	X97-15	5238	32.8889	99.5	E1	E2	E3	.	J
38	X97-15	5239	41.5333	113.545	e1-as	E2	E3	Dt1	j-1
39	X97-15	5240	43.75	116.429	E1	E2	E3	Dt1	het
40	X97-15	5241	38.6154	110	.	E2	E3	.	.
41	X97-15	5242	41.9286	113.429	e1-as	E2	E3	dt1 (R166W)	j-1
42	X97-15	5243	44	115.308	e1-as	E2	E3	Dt1	het
43	X97-15	5244	46.625	113.143	E1	E2	E3	.	j-1
44	X97-15	5245	48.7333	109.909	.	E2	E3	.	.
45	X97-15	5246	45.7692	110.556	E1	E2	E3	dt1 (R166W)	j-1
46	X97-15	5247	43.7857	112.25	E1	E2	E3	Dt1	j-1
47	X97-15	5249	43.6	109.786	E1	E2	E3	dt1 (R166W)	j-1
1	534-Can X	5301	32.4444	93.25	E1	e2	E3	Dt1	J
2	534-Can X	5302	37.4	109.538	e1-as	e2	E3	Dt1	j-x
3	534-Can X	5303	38.2	105.091	e1-as	E2	e3	Dt1	j-x
4	534-Can X	5304	37.8	107.143	e1-as	Het	e3	Dt1	j-x
5	534-Can X	5305	38.2667	105.538	e1-as	Het	e3	Dt1	j-x
6	534-Can X	5306	40.8	112.333	e1-as	E2	E3	Dt1	j-x
7	534-Can X	5307	38.5	105.25	e1-as	E2	e3	Dt1	j-x
8	534-Can X	5308	40.8	112.688	e1-as	E2	E3	Dt1	J
9	534-Can X	5309	39.7692	113	e1-as	E2	E3	Dt1	j-x
10	534-Can X	5310	43.8235	116.5	e1-as	E2	E3	Dt1	j-x
11	534-Can X	5311	50.6429	122.545	E1	E2	E3	Dt1	j-x
12	534-Can X	5313	44.7857	112.273	E1	e2	E3	Dt1	j-x
13	534-Can X	5314	41	111	E1	e2	e3	Dt1	j-x
14	534-Can X	5315	36.6	105.5	e1-as	E2	E3	Dt1	j-x
15	534-Can X	5316	36.2222	106.286	e1-as	E2	.	Dt1	j-x
16	534-Can X	5317	45.6667	112.75	E1	e2	e3	Dt1	j-x
17	534-Can X	5318	36.0556	100.875	e1-as	e2	e3	Dt1	j-x
18	534-Can X	5319	50.0625	118.188	E1	E2	E3	Dt1	j-x
19	534-Can X	5320	46.6667	116.214	Het	E2	E3	Dt1	j-x
20	534-Can X	5321	44.4375	110.25	e1-as	e2	E3	Dt1	j-x
21	534-Can X	5322	38.3125	109.615	e1-as	E2	E3	Dt1	j-x
22	534-Can X	5323	46.25	116.062	E1	E2	E3	Dt1	j-x
23	534-Can X	5324	47.2667	117.923	E1	E2	E3	Dt1	j-x
24	534-Can X	5325	41.7857	118.143	e1-as	E2	.	Dt1	j-x
25	534-Can X	5326	37.7333	108	e1-as	E2	E3	Dt1	j-x
26	534-Can X	5327	45.3333	114.154	E1	e2	.	Dt1	j-x
27	534-Can X	5328	36.2222	105.5	e1-as	e2	E3	Dt1	j-x
28	534-Can X	5329	39.2353	108.812	e1-as	E2	E3	Dt1	.
29	534-Can X	5330	40.6875	106	het	e2	E3	Dt1	j-x
30	534-Can X	5331	46.2308	117.182	E1	e2	E3	Dt1	j-x
31	534-Can X	5332	44.8824	115.429	E1	e2	E3	Dt1	j-x
32	534-Can X	5333	38	103.875	e1-as	E2	e3	Dt1	J
33	534-Can X	5334	30.375	102.2	E1	het	e3	Dt1	J
34	534-Can X	5335	49.6667	119.938	E1	E2	E3	Dt1	j-x
35	534-Can X	5336	46.8	118.067	E1	E2	E3	Dt1	j-x
36	534-Can X	5337	34	99.5714	E1	E2	E3	Dt1	J
37	534-Can X	5338	46.0714	111.714	E1	e2	E3	Dt1	j-x
38	534-Can X	5339	33.5	100.625	e1-as	e2	e3	Dt1	j-x
39	534-Can X	5340	36.5556	102.8	e1-as	e2	E3	Dt1	J
40	534-Can X	5341	42	119.333	het	e2	.	Dt1	J
41	534-Can X	5342	36.1	108	e1-as	E2	E3	Dt1	j-x
42	534-Can X	5343	38	104.267	e1-as	e2	E3	Dt1	j-x
43	534-Can X	5344	46.8667	115.857	het	het	E3	Dt1	j-x
44	534-Can X	5345	33.1429	102	e1-as	e2	E3	Dt1	j-x
45	534-Can X	5346	41.1875	111.3	e1-as	e2	E3	Dt1	j-x
46	534-Can X	5347	35.3	107	e1-as	e2	E3	Dt1	j-x
47	534-Can X	5348	42.125	112.714	E1	e2	E3	Dt1	j-x
1	X97-Jen	5501	40.875	112	E1	E2	E3	Dt1
2	X97-Jen	5502	35.5	112.25	E1	E2	E3	dt1 (P113L)
3	X97-Jen	5503	33.8	111	.	E2	E3	dt1 (P113L)
4	X97-Jen	5504	32.2778	99.6875	e1-as	E2	E3	dt1 (P113L)
5	X97-Jen	5505	32.8889	102.062	.	E2	E3	dt1 (P113L)
6	X97-Jen	5506	37	102.062	E1	E2	E3	dt1 (P113L)
7	X97-Jen	5507	33.7	108.875	e1-as	E2	E3	.
8	X97-Jen	5508	36.2778	107.438	e1-as	E2	E3	Dt1
9	X97-Jen	5509	36.1667	107	E1	E2	E3	dt1 (P113L)
10	X97-Jen	5510	38.2778	107.375	E1	E2	E3	dt1 (P113L)
11	X97-Jen	5511	32.0556	99.9333	e1-as	E2	E3	Dt1
12	X97-Jen	5512	31.5	92.25	e1-as	E2	E3	dt1 (P113L)
13	X97-Jen	5513	32.9	106.25	e1-as	E2	E3	.
14	X97-Jen	5514	40.5	108.688	E1	E2	E3	dt1 (P113L)
15	X97-Jen	5515	33.3	110.125	.	E2	E3	Dt1
16	X97-Jen	5516	40	106	E1	E2	E3	Dt1
17	X97-Jen	5517	32	96.625	e1-as	E2	E3	Dt1
18	X97-Jen	5518	31	97.3333	e1-as	E2	E3	Dt1
19	X97-Jen	5519	35.4444	101.667	E1	E2	E3	.
20	X97-Jen	5520	37.9412	103.133	E1	E2	E3	dt1 (P113L)
21	X97-Jen	5521	35.2778	105.438	.	E2	E3	Dt1
22	X97-Jen	5522	33.9444	100.812	e1-as	E2	E3	Dt1
23	X97-Jen	5523	32.4	102	E1	E2	E3	dt1 (P113L)
24	X97-Jen	5524	43.8333	114.938	.	E2	E3	Dt1
25	X97-Jen	5525	38.6471	109	E1	E2	E3	Dt1
26	X97-Jen	5526	41.125	107.714	E1	E2	E3	Dt1
27	X97-Jen	5527	36.7778	102.533	E1	E2	E3	Dt1
28	X97-Jen	5528	37.7222	107.333	E1	E2	E3	Dt1
29	X97-Jen	5529	31.7	99.75	e1-as	E2	E3	Dt1
30	X97-Jen	5530	37.5882	109.812	E1	E2	E3	Dt1
31	X97-Jen	5531	32.7	104.75	.	E2	E3	Dt1
32	X97-Jen	5532	36.6471	104.8	E1	E2	E3	Dt1
33	X97-Jen	5533	41.9333	111.467	E1	E2	E3	.
34	X97-Jen	5534	40.4375	108.375	E1	E2	E3	dt1 (P113L)
35	X97-Jen	5535	33.1	105.125	e1-as	E2	E3	.
36	X97-Jen	5536	44.4706	117.188	E1	E2	E3	Dt1
37	X97-Jen	5537	38.2941	104.438	.	E2	E3	dt1 (P113L)
38	X97-Jen	5538	43.8125	113	E1	E2	E3	dt1 (P113L)
39	X97-Jen	5539	38.1765	111.625	E1	E2	E3	Dt1
40	X97-Jen	5540	39.4706	110	E1	E2	E3	Dt1
41	X97-Jen	5541	37.6667	104.625	E1	E2	E3	dt1 (P113L)
42	X97-Jen	5542	41.8125	108.812	E1	E2	E3	Dt1
43	X97-Jen	5543	36.2778	104.375	E1	E2	E3	.
44	X97-Jen	5544	37.9412	106.938	E1	E2	E3	Dt1
45	X97-Jen	5545	35.3889	102.933	E1	E2	E3	Dt1
46	X97-Jen	5546	38	106.812	E1	E2	E3	Dt1
47	X97-Jen	5547	34.9	104.375	e1-as	E2	E3	Dt1
48	X97-Jen	5548	31.7	103.125	.	E2	E3	.
49	X97-Jen	5549	32.8667	100.083	.	E2	E3	Dt1
50	X97-Jen	5550	32.3	96.375	e1-as	E2	E3	Dt1
51	X97-Jen	5551	36.5	95	.	E2	E3	dt1 (P113L)
52	X97-Jen	5552	32	99.875	e1-as	E2	E3	Dt1
53	X97-Jen	5553	35.2778	104.812	E1	E2	E3	Dt1
54	X97-Jen	5554	33.5294	103	e1-as	E2	E3	dt1 (P113L)
55	X97-Jen	5555	33.5556	104.938	e1-as	E2	E3	Dt1
56	X97-Jen	5556	38.3333	108	E1	E2	E3	dt1 (P113L)
57	X97-Jen	5557	35.6	106.75	e1-as	E2	E3	dt1 (P113L)
58	X97-Jen	5559	36.1111	107	E1	E2	E3	Dt1
59	X97-Jen	5560	33.0556	101.571	e1-as	E2	E3	Dt1
60	X97-Jen	5561	31.3333	95.6667	.	E2	E3	Dt1
