# Supplementary material for: The effects and interaction of soybean maturity gene alleles controlling flowering time, maturity, and adaptation in tropical environments
Source: BMC Plant Biol. 2020 Feb 7;20:65. doi: 10.1186/s12870-020-2276-y (PMC7006184; doi:10.1186/s12870-020-2276-y)
Supplement: Supplementary file 3 — Additional file 3. ANOVA tables for DTF, DTM, and yield for all RILS. Three ANOVA for agronomic traits of interest. [file 12870_2020_2276_MOESM3_ESM.xlsx]

## Sheet: Sheet1
Additional File 3: ANOVA tables for days to flower, days to maturity, and yield for all RILS
Dependent Variable: DTF
	Source	DF	Sum of Squares	Mean Square	F Value	Pr > F
	Model	1278	78018.2	61.0471	14.3	<.0001
	Error	1151	4912.98	4.26844
	Corrected Total	2429	82931.2
R-Square		Coeff Var		Root MSE		dtf Mean
0.940758		5.15932		2.06602		40.0444
	Source	DF	Type I SS	Mean Square	F Value	Pr > F
	name	230	67984.8	295.586	69.25	<.0001
	env	6	2851.23	475.205	111.33	<.0001
	rep(env)	7	38.9403	5.5629	1.3	0.2451
	name*env	1035	7143.23	6.90167	1.62	<.0001
	Source	DF	Type III SS	Mean Square	F Value	Pr > F
	name	230	64901.3	282.18	66.11	<.0001
	env	6	2789.97	464.995	108.94	<.0001
	rep(env)	7	32.0243	4.5749	1.07	0.3793
	name*env	1035	7143.23	6.90167	1.62	<.0001
Dependent Variable: DTM
	Source	DF	Sum of Squares	Mean Square	F Value	Pr > F
	Model	1349	143922	106.688	6.79	<.0001
	Error	1153	18123.3	15.7184
	Corrected Total	2502	162045
R-Square		Coeff Var		Root MSE		dtm Mean
0.888159		3.63348		3.96465		109.114
	Source	DF	Type I SS	Mean Square	F Value	Pr > F
	name	227	90335.4	397.954	25.32	<.0001
	env	8	19377	2422.13	154.09	<.0001
	rep(env)	8	198.155	24.7694	1.58	0.1275
	name*env	1106	34011.4	30.7517	1.96	<.0001
	Source	DF	Type III SS	Mean Square	F Value	Pr > F
	name	227	83504.7	367.862	23.4	<.0001
	env	8	18069.9	2258.74	143.7	<.0001
	rep(env)	8	195.656	24.457	1.56	0.1337
	name*env	1106	34011.4	30.7517	1.96	<.0001
Dependent Variable: yield
	Source	DF	Sum of Squares	Mean Square	F Value	Pr > F
	Model	1250	5.64202e+06	4513.61	5.34	<.0001
	Error	1015	858041	845.361
	Corrected Total	2265	6.50006e+06
R-Square		Coeff Var		Root MSE		yield Mean
0.867995		93.7802		29.0751		31.0035
	Source	DF	Type I SS	Mean Square	F Value	Pr > F
	name	206	1.86758e+06	9065.94	10.72	<.0001
	env	8	1.55407e+06	194259	229.79	<.0001
	rep(env)	8	23422.4	2927.8	3.46	0.0006
	name*env	1028	2.19694e+06	2137.11	2.53	<.0001
	Source	DF	Type III SS	Mean Square	F Value	Pr > F
	name	206	1.28083e+06	6217.61	7.35	<.0001
	env	8	1.36822e+06	171028	202.31	<.0001
	rep(env)	8	20201.6	2525.2	2.99	0.0026
	name*env	1028	2.19694e+06	2137.11	2.53	<.0001
